# Supplementary material for: Camelot: a computer-automated micro-extensometer with low-cost optical tracking
Source: BMC Biol. 2025 Apr 28;23:112. doi: 10.1186/s12915-025-02216-9 (PMC12036183; doi:10.1186/s12915-025-02216-9)
Supplement: Supplementary file 3 — Additional file 3. Dataset: Files for 3D-printed components and Debian package for MorphoRobotX. The zip file contains all the necessary files for 3D-printing the Camelot components and the Debian package for MorphoRobotX. [file 12915_2025_2216_MOESM3_ESM.zip]

Archive with 21 entries (18 files):
- Supplementary Data/
- Supplementary Data/CamelotSoftware/
- Supplementary Data/CamelotSoftware/INSTALL.txt
- Supplementary Data/CamelotSoftware/MDX-2.0.3-Ubuntu20.04-OMP-RobotX.deb
- Supplementary Data/CamelotSoftware/MDX-2.0.3-Ubuntu22.04-OMP-RobotX.deb
- Supplementary Data/STL 3MF files for 3D printing/
- Supplementary Data/STL 3MF files for 3D printing/Arm.3mf
- Supplementary Data/STL 3MF files for 3D printing/Arm.stl
- Supplementary Data/STL 3MF files for 3D printing/CAMELOT Box base.3mf
- Supplementary Data/STL 3MF files for 3D printing/CAMELOT Box base.stl
- Supplementary Data/STL 3MF files for 3D printing/CAMELOT Box lid.3mf
- Supplementary Data/STL 3MF files for 3D printing/CAMELOT Box lid.stl
- Supplementary Data/STL 3MF files for 3D printing/CAMELOT stage.3mf
- Supplementary Data/STL 3MF files for 3D printing/CAMELOT stage.stl
- Supplementary Data/STL 3MF files for 3D printing/Holder for base.3mf
- Supplementary Data/STL 3MF files for 3D printing/Holder for base.stl
- Supplementary Data/STL 3MF files for 3D printing/Singlepin.3mf
- Supplementary Data/STL 3MF files for 3D printing/Singlepin.stl
- Supplementary Data/STL 3MF files for 3D printing/Stand for calibration.3mf
- Supplementary Data/STL 3MF files for 3D printing/Stand for calibration.stl
- Supplementary Data/Thumbs.db
