# Supplementary material for: Camelot: a computer-automated micro-extensometer with low-cost optical tracking
Source: BMC Biol. 2025 Apr 28;23:112. doi: 10.1186/s12915-025-02216-9 (PMC12036183; doi:10.1186/s12915-025-02216-9)
Supplement: Supplementary file 3 — Additional file 3. Dataset: Files for 3D-printed components and Debian package for MorphoRobotX. The zip file contains all the necessary files for 3D-printing the Camelot components and the Debian package for MorphoRobotX. [file 12915_2025_2216_MOESM3_ESM.zip › Supplementary Data/CamelotSoftware/INSTALL.txt]

Installing MorphoRobotX on Ubuntu Linux
---------------------------------------

Included in this directory are Debian packages for MorphoRobotX:

For Ubuntu 20.04 LTS:
  MDX-2.0.3-Ubuntu20.04-OMP-RobotX.deb

For Ubuntu 22.04 LTS:
  MDX-2.0.3-Ubuntu22.04-OMP-RobotX.deb

Install the appropriate package with your favored package manager.
Almost all of the packages required to use Camelot will be installed.
(If you have problems with conflicts, be sure to update your existing
software before installing MorphoRobotX.)

To communicate with the Phidgets devices, you must also install the
Phidgets Linux drivers appropriate to your Linux version from
phidgets.com. At time of publication, the most recent driver package
was libphidget22.

MorphoRobotX is accessed by running MorphoDynamX, either from the
Application menu or by typing mdx in a Terminal.

If MorhpoRobotX reports that it cannot access the camera or the
Phidgets system, check that the corresponding device entry in /dev has
the proper permissions (0666).


Installing MorphoRobotX on Windows using WSL
--------------------------------------------

MorphoRobotX can also be installed on Windows using WSL (the Windows
Subsystem for Linux). Set up WSL with a compatible Linux distribution
(we use Ubuntu 22.04). Install MorphoRobotX as for Linux, making sure
to update the existing packages first.

There are some additional requirements for running MorphoRobotX
on WSL:

1. You will need to install an X server for Windows (we use VcXSrv)
   and redirect the X server DISPLAY.

2. In order to access video from the microscope, the WSL Linux kernel
   will have to be recompiled to include USB camera support. Doing this
   is beyond the scope of this file, but there are several sets of
   instructions on the Web.

3. USB devices are not automatically connected to WSL when plugged in;
   you will have to connect the devices yourself using a program like
   usbipd-win.
